# Supplementary material for: Inferring Personality From Social Media Activity Using Large Language Models: Cross‐Model Agreement, Temporal Stability, and Convergent Validity With Self‐Reports
Source: J Pers. 2025 Sep 2;94(4):525–34. doi: 10.1111/jopy.70019 (PMC13359307; doi:10.1111/jopy.70019)
Supplement: Supplementary file 1 — Data S1: jopy70019‐sup‐0001‐Supinfo1.zip. [file JOPY-94-525-s001.zip]

Archive with 5 entries (5 files):
- jopy70019-sup-0001-Supinfo1/jopy70019-sup-0001-Supinfo1.docx
- jopy70019-sup-0001-Supinfo1/jopy70019-sup-0002-Supinfo2.py
- jopy70019-sup-0001-Supinfo1/jopy70019-sup-0003-Supinfo3.sps
- jopy70019-sup-0001-Supinfo1/jopy70019-sup-0004-Supinfo4.sav
- jopy70019-sup-0001-Supinfo1/jopy70019-sup-0005-TableS1.docx
