# Supplementary material for: Inferring Personality From Social Media Activity Using Large Language Models: Cross‐Model Agreement, Temporal Stability, and Convergent Validity With Self‐Reports
Source: J Pers. 2025 Sep 2;94(4):525–34. doi: 10.1111/jopy.70019 (PMC13359307; doi:10.1111/jopy.70019)
Supplement: Supplementary file 1 — Data S1: jopy70019‐sup‐0001‐Supinfo1.zip. [file JOPY-94-525-s001.zip › jopy70019-sup-0001-Supinfo1/jopy70019-sup-0002-Supinfo2.py]

import pandas as pd
import numpy as np

# Set seed for reproducibility
np.random.seed(42)

# --- STEP 1: Load data and get self-reports ---
data_path = "/mnt/data/Study_data.xlsx"
df = pd.read_excel(data_path)
print(f"Data loaded with shape: {df.shape}")

# Columns as in your dataset
self_report_cols = ['Extrav', 'Agree', 'Consc', 'Nevrot', 'Open']
self_reports = df[self_report_cols]

# --- STEP 2: Generate random baseline errors across 10 repetitions ---
all_reps = []
for trait in self_report_cols:
    y_true = self_reports[trait].values
    for rep in range(1, 11):
        y_rand = np.random.uniform(1, 7, size=len(y_true))
        mae = np.mean(np.abs(y_true - y_rand))
        mse = np.mean((y_true - y_rand)**2)
        rmse = np.sqrt(mse)
        all_reps.append({
            'Trait': trait,
            'Repetition': rep,
            'Random_MAE': mae,
            'Random_MSE': mse,
            'Random_RMSE': rmse,
        })

random_reps_df = pd.DataFrame(all_reps)

# Summarize random baselines
random_summary = (
    random_reps_df.groupby("Trait")
    .agg(
        Random_MAE_mean=('Random_MAE', 'mean'),
        Random_MAE_min=('Random_MAE', 'min'),
        Random_MAE_max=('Random_MAE', 'max'),
        Random_MSE_mean=('Random_MSE', 'mean'),
        Random_MSE_min=('Random_MSE', 'min'),
        Random_MSE_max=('Random_MSE', 'max'),
        Random_RMSE_mean=('Random_RMSE', 'mean'),
        Random_RMSE_min=('Random_RMSE', 'min'),
        Random_RMSE_max=('Random_RMSE', 'max'),
    )
    .round(3)
    .reset_index()
)
print("\nRandom baseline summary:\n", random_summary)

# Convert summary to dict for predictive R² computation
rand_mse_stats = random_summary.set_index('Trait')[['Random_MSE_mean','Random_MSE_min','Random_MSE_max']].to_dict('index')

# Trait mapping from full names to dataset keys
trait_map = {
    'Agreeableness': 'Agree',
    'Conscientiousness': 'Consc',
    'Extraversion': 'Extrav',
    'Neuroticism': 'Nevrot',
    'Openness': 'Open',
}

# --- STEP 3: Model error metrics ---
model_data = [
    # Agreeableness
    ['Agreeableness','Combined Models (T0-T1)',1.36,2.64,1.63],
    ['Agreeableness','Combined Models (T0)',1.40,2.85,1.69],
    ['Agreeableness','Combined Models (T1)',1.37,2.71,1.65],
    ['Agreeableness','Gemini 1.5 pro (T0-T1)',1.36,2.68,1.64],
    ['Agreeableness','Gemini 1.5 pro (T0)',1.40,2.89,1.70],
    ['Agreeableness','Gemini 1.5 pro (T1)',1.40,2.87,1.69],
    ['Agreeableness','GPT4o (T0-T1)',1.38,2.73,1.65],
    ['Agreeableness','GPT4o (T0)',1.45,3.03,1.74],
    ['Agreeableness','GPT4o (T1)',1.38,2.76,1.66],
    # Conscientiousness
    ['Conscientiousness','Combined Models (T0-T1)',2.01,5.22,2.29],
    ['Conscientiousness','Combined Models (T0)',2.01,5.26,2.29],
    ['Conscientiousness','Combined Models (T1)',2.02,5.29,2.30],
    ['Conscientiousness','Gemini 1.5 pro (T0-T1)',2.00,5.26,2.29],
    ['Conscientiousness','Gemini 1.5 pro (T0)',2.01,5.36,2.31],
    ['Conscientiousness','Gemini 1.5 pro (T1)',2.01,5.32,2.31],
    ['Conscientiousness','GPT4o (T0-T1)',2.01,5.25,2.29],
    ['Conscientiousness','GPT4o (T0)',2.02,5.29,2.30],
    ['Conscientiousness','GPT4o (T1)',2.02,5.35,2.31],
    # Extraversion
    ['Extraversion','GPT4o (T0-T1)',1.45,3.09,1.76],
    ['Extraversion','Combined Models (T0-T1)',1.52,3.34,1.83],
    ['Extraversion','Combined Models (T0)',1.50,3.35,1.83],
    ['Extraversion','Combined Models (T1)',1.60,3.76,1.94],
    ['Extraversion','Gemini 1.5 pro (T0-T1)',1.60,3.81,1.95],
    ['Extraversion','Gemini 1.5 pro (T0)',1.59,3.81,1.95],
    ['Extraversion','Gemini 1.5 pro (T1)',1.72,4.39,2.10],
    ['Extraversion','GPT4o (T0)',1.47,3.21,1.79],
    ['Extraversion','GPT4o (T1)',1.52,3.42,1.85],
    # Neuroticism
    ['Neuroticism','Combined Models (T0-T1)',1.20,2.17,1.47],
    ['Neuroticism','Combined Models (T0)',1.24,2.30,1.52],
    ['Neuroticism','Combined Models (T1)',1.22,2.24,1.50],
    ['Neuroticism','Gemini 1.5 pro (T0-T1)',1.23,2.27,1.51],
    ['Neuroticism','Gemini 1.5 pro (T0)',1.28,2.44,1.56],
    ['Neuroticism','Gemini 1.5 pro (T1)',1.26,2.40,1.55],
    ['Neuroticism','GPT4o (T0-T1)',1.21,2.20,1.48],
    ['Neuroticism','GPT4o (T0)',1.25,2.37,1.54],
    ['Neuroticism','GPT4o (T1)',1.24,2.30,1.52],
    # Openness
    ['Openness','Combined Models (T0-T1)',0.98,1.52,1.23],
    ['Openness','Combined Models (T0)',1.04,1.72,1.31],
    ['Openness','Combined Models (T1)',0.99,1.60,1.26],
    ['Openness','Gemini 1.5 pro (T0-T1)',1.00,1.59,1.26],
    ['Openness','Gemini 1.5 pro (T0)',1.07,1.80,1.34],
    ['Openness','Gemini 1.5 pro (T1)',1.04,1.72,1.31],
    ['Openness','GPT4o (T0-T1)',0.99,1.58,1.26],
    ['Openness','GPT4o (T0)',1.06,1.83,1.35],
    ['Openness','GPT4o (T1)',1.01,1.67,1.29],
]
model_df = pd.DataFrame(model_data, columns=["Trait", "Model", "MAE", "MSE", "RMSE"])

# --- STEP 4: Compute predictive R² mean, min, max ---
results = []
for idx, row in model_df.iterrows():
    trait_long, model, mse_model = row["Trait"], row["Model"], row["MSE"]
    trait_short = trait_map[trait_long]
    rand = rand_mse_stats[trait_short]
    r2_mean = 1 - mse_model / rand["Random_MSE_mean"]
    r2_min = 1 - mse_model / rand["Random_MSE_max"]
    r2_max = 1 - mse_model / rand["Random_MSE_min"]
    results.append({
        "Trait": trait_long,
        "Model": model,
        "MAE": round(row["MAE"],3),
        "MSE": round(mse_model,3),
        "RMSE": round(row["RMSE"],3),
        "Predictive_R2_mean": round(r2_mean,3),
        "Predictive_R2_min": round(r2_min,3),
        "Predictive_R2_max": round(r2_max,3),
    })
predictive_r2_df = pd.DataFrame(results)

# Merge predictive R2 with random summary
predictive_r2_df['ShortTrait'] = predictive_r2_df['Trait'].map(trait_map)
final_df = predictive_r2_df.merge(random_summary, left_on='ShortTrait', right_on='Trait', suffixes=('', '_rand'))
final_df = final_df.drop(columns=['ShortTrait', 'Trait_rand'])

print("\nFinal combined table:\n", final_df)

# Optional: save
# final_df.to_csv("final_model_vs_random_metrics.csv", index=False)
