# Supplementary material for: Inferring Personality From Social Media Activity Using Large Language Models: Cross‐Model Agreement, Temporal Stability, and Convergent Validity With Self‐Reports
Source: J Pers. 2025 Sep 2;94(4):525–34. doi: 10.1111/jopy.70019 (PMC13359307; doi:10.1111/jopy.70019)
Supplement: Supplementary file 1 — Data S1: jopy70019‐sup‐0001‐Supinfo1.zip. [file JOPY-94-525-s001.zip › jopy70019-sup-0001-Supinfo1/jopy70019-sup-0003-Supinfo3.sps]

* Encoding: UTF-8.

*Aggregating Gemini inferences across 10 repetitions

COMPUTE a_gemini_y1_10runs = MEAN(a_Gemini1_y1, a_Gemini2_y1, a_Gemini3_y1, a_Gemini4_y1, a_Gemini5_y1, a_Gemini6_y1, a_Gemini7_y1, a_Gemini8_y1, a_Gemini9_y1, a_Gemini10_y1).
COMPUTE e_gemini_y1_10runs = MEAN(e_Gemini1_y1, e_Gemini2_y1, e_Gemini3_y1, e_Gemini4_y1, e_Gemini5_y1, e_Gemini6_y1, e_Gemini7_y1, e_Gemini8_y1, e_Gemini9_y1, e_Gemini10_y1).
COMPUTE c_gemini_y1_10runs = MEAN(c_Gemini1_y1, c_Gemini2_y1, c_Gemini3_y1, c_Gemini4_y1, c_Gemini5_y1, c_Gemini6_y1, c_Gemini7_y1, c_Gemini8_y1, c_Gemini9_y1, c_Gemini10_y1).
COMPUTE n_gemini_y1_10runs = MEAN(n_Gemini1_y1, n_Gemini2_y1, n_Gemini3_y1, n_Gemini4_y1, n_Gemini5_y1, n_Gemini6_y1, n_Gemini7_y1, n_Gemini8_y1, n_Gemini9_y1, n_Gemini10_y1).
COMPUTE o_gemini_y1_10runs = MEAN(o_Gemini1_y1, o_Gemini2_y1, o_Gemini3_y1, o_Gemini4_y1, o_Gemini5_y1, o_Gemini6_y1, o_Gemini7_y1, o_Gemini8_y1, o_Gemini9_y1, o_Gemini10_y1).
EXECUTE.

COMPUTE a_gemini_y1_10runs_SD = SD(a_Gemini1_y1, a_Gemini2_y1, a_Gemini3_y1, a_Gemini4_y1, a_Gemini5_y1, a_Gemini6_y1, a_Gemini7_y1, a_Gemini8_y1, a_Gemini9_y1, a_Gemini10_y1).
COMPUTE e_gemini_y1_10runs_SD = SD(e_Gemini1_y1, e_Gemini2_y1, e_Gemini3_y1, e_Gemini4_y1, e_Gemini5_y1, e_Gemini6_y1, e_Gemini7_y1, e_Gemini8_y1, e_Gemini9_y1, e_Gemini10_y1).
COMPUTE c_gemini_y1_10runs_SD = SD(c_Gemini1_y1, c_Gemini2_y1, c_Gemini3_y1, c_Gemini4_y1, c_Gemini5_y1, c_Gemini6_y1, c_Gemini7_y1, c_Gemini8_y1, c_Gemini9_y1, c_Gemini10_y1).
COMPUTE n_gemini_y1_10runs_SD = SD(n_Gemini1_y1, n_Gemini2_y1, n_Gemini3_y1, n_Gemini4_y1, n_Gemini5_y1, n_Gemini6_y1, n_Gemini7_y1, n_Gemini8_y1, n_Gemini9_y1, n_Gemini10_y1).
COMPUTE o_gemini_y1_10runs_SD = SD(o_Gemini1_y1, o_Gemini2_y1, o_Gemini3_y1, o_Gemini4_y1, o_Gemini5_y1, o_Gemini6_y1, o_Gemini7_y1, o_Gemini8_y1, o_Gemini9_y1, o_Gemini10_y1).
EXECUTE.


RELIABILITY /VARIABLES=a_Gemini1_y1 a_Gemini2_y1 a_Gemini3_y1 a_Gemini4_y1 a_Gemini5_y1 a_Gemini6_y1 a_Gemini7_y1 a_Gemini8_y1 a_Gemini9_y1 a_Gemini10_y1
  /SCALE('ALL VARIABLES') ALL /MODEL=ALPHA /SUMMARY=MEANS VARIANCE /ICC=MODEL(RANDOM) TYPE(ABSOLUTE) CIN=95 TESTVAL=0.

RELIABILITY /VARIABLES=e_Gemini1_y1 e_Gemini2_y1 e_Gemini3_y1 e_Gemini4_y1 e_Gemini5_y1 e_Gemini6_y1 e_Gemini7_y1 e_Gemini8_y1 e_Gemini9_y1 e_Gemini10_y1
  /SCALE('ALL VARIABLES') ALL /MODEL=ALPHA /SUMMARY=MEANS VARIANCE /ICC=MODEL(RANDOM) TYPE(ABSOLUTE) CIN=95 TESTVAL=0.

RELIABILITY /VARIABLES=c_Gemini1_y1 c_Gemini2_y1 c_Gemini3_y1 c_Gemini4_y1 c_Gemini5_y1 c_Gemini6_y1 c_Gemini7_y1 c_Gemini8_y1 c_Gemini9_y1 c_Gemini10_y1
  /SCALE('ALL VARIABLES') ALL /MODEL=ALPHA /SUMMARY=MEANS VARIANCE /ICC=MODEL(RANDOM) TYPE(ABSOLUTE) CIN=95 TESTVAL=0.

RELIABILITY /VARIABLES=n_Gemini1_y1 n_Gemini2_y1 n_Gemini3_y1 n_Gemini4_y1 n_Gemini5_y1 n_Gemini6_y1 n_Gemini7_y1 n_Gemini8_y1 n_Gemini9_y1 n_Gemini10_y1
  /SCALE('ALL VARIABLES') ALL /MODEL=ALPHA /SUMMARY=MEANS VARIANCE /ICC=MODEL(RANDOM) TYPE(ABSOLUTE) CIN=95 TESTVAL=0.

RELIABILITY /VARIABLES=o_Gemini1_y1 o_Gemini2_y1 o_Gemini3_y1 o_Gemini4_y1 o_Gemini5_y1 o_Gemini6_y1 o_Gemini7_y1 o_Gemini8_y1 o_Gemini9_y1 o_Gemini10_y1
  /SCALE('ALL VARIABLES') ALL /MODEL=ALPHA /SUMMARY=MEANS VARIANCE /ICC=MODEL(RANDOM) TYPE(ABSOLUTE) CIN=95 TESTVAL=0.


COMPUTE a_gemini_y2_10runs = MEAN(a_Gemini1_y2, a_Gemini2_y2, a_Gemini3_y2, a_Gemini4_y2, a_Gemini5_y2, a_Gemini6_y2, a_Gemini7_y2, a_Gemini8_y2, a_Gemini9_y2, a_Gemini10_y2).
COMPUTE e_gemini_y2_10runs = MEAN(e_Gemini1_y2, e_Gemini2_y2, e_Gemini3_y2, e_Gemini4_y2, e_Gemini5_y2, e_Gemini6_y2, e_Gemini7_y2, e_Gemini8_y2, e_Gemini9_y2, e_Gemini10_y2).
COMPUTE c_gemini_y2_10runs = MEAN(c_Gemini1_y2, c_Gemini2_y2, c_Gemini3_y2, c_Gemini4_y2, c_Gemini5_y2, c_Gemini6_y2, c_Gemini7_y2, c_Gemini8_y2, c_Gemini9_y2, c_Gemini10_y2).
COMPUTE n_gemini_y2_10runs = MEAN(n_Gemini1_y2, n_Gemini2_y2, n_Gemini3_y2, n_Gemini4_y2, n_Gemini5_y2, n_Gemini6_y2, n_Gemini7_y2, n_Gemini8_y2, n_Gemini9_y2, n_Gemini10_y2).
COMPUTE o_gemini_y2_10runs = MEAN(o_Gemini1_y2, o_Gemini2_y2, o_Gemini3_y2, o_Gemini4_y2, o_Gemini5_y2, o_Gemini6_y2, o_Gemini7_y2, o_Gemini8_y2, o_Gemini9_y2, o_Gemini10_y2).
EXECUTE.

COMPUTE a_gemini_y2_10runs_SD = SD(a_Gemini1_y2, a_Gemini2_y2, a_Gemini3_y2, a_Gemini4_y2, a_Gemini5_y2, a_Gemini6_y2, a_Gemini7_y2, a_Gemini8_y2, a_Gemini9_y2, a_Gemini10_y2).
COMPUTE e_gemini_y2_10runs_SD = SD(e_Gemini1_y2, e_Gemini2_y2, e_Gemini3_y2, e_Gemini4_y2, e_Gemini5_y2, e_Gemini6_y2, e_Gemini7_y2, e_Gemini8_y2, e_Gemini9_y2, e_Gemini10_y2).
COMPUTE c_gemini_y2_10runs_SD = SD(c_Gemini1_y2, c_Gemini2_y2, c_Gemini3_y2, c_Gemini4_y2, c_Gemini5_y2, c_Gemini6_y2, c_Gemini7_y2, c_Gemini8_y2, c_Gemini9_y2, c_Gemini10_y2).
COMPUTE n_gemini_y2_10runs_SD = SD(n_Gemini1_y2, n_Gemini2_y2, n_Gemini3_y2, n_Gemini4_y2, n_Gemini5_y2, n_Gemini6_y2, n_Gemini7_y2, n_Gemini8_y2, n_Gemini9_y2, n_Gemini10_y2).
COMPUTE o_gemini_y2_10runs_SD = SD(o_Gemini1_y2, o_Gemini2_y2, o_Gemini3_y2, o_Gemini4_y2, o_Gemini5_y2, o_Gemini6_y2, o_Gemini7_y2, o_Gemini8_y2, o_Gemini9_y2, o_Gemini10_y2).
EXECUTE.

RELIABILITY /VARIABLES=a_Gemini1_y2 a_Gemini2_y2 a_Gemini3_y2 a_Gemini4_y2 a_Gemini5_y2 a_Gemini6_y2 a_Gemini7_y2 a_Gemini8_y2 a_Gemini9_y2 a_Gemini10_y2
  /SCALE('ALL VARIABLES') ALL /MODEL=ALPHA /SUMMARY=MEANS VARIANCE /ICC=MODEL(RANDOM) TYPE(ABSOLUTE) CIN=95 TESTVAL=0.

RELIABILITY /VARIABLES=e_Gemini1_y2 e_Gemini2_y2 e_Gemini3_y2 e_Gemini4_y2 e_Gemini5_y2 e_Gemini6_y2 e_Gemini7_y2 e_Gemini8_y2 e_Gemini9_y2 e_Gemini10_y2
  /SCALE('ALL VARIABLES') ALL /MODEL=ALPHA /SUMMARY=MEANS VARIANCE /ICC=MODEL(RANDOM) TYPE(ABSOLUTE) CIN=95 TESTVAL=0.

RELIABILITY /VARIABLES=c_Gemini1_y2 c_Gemini2_y2 c_Gemini3_y2 c_Gemini4_y2 c_Gemini5_y2 c_Gemini6_y2 c_Gemini7_y2 c_Gemini8_y2 c_Gemini9_y2 c_Gemini10_y2
  /SCALE('ALL VARIABLES') ALL /MODEL=ALPHA /SUMMARY=MEANS VARIANCE /ICC=MODEL(RANDOM) TYPE(ABSOLUTE) CIN=95 TESTVAL=0.

RELIABILITY /VARIABLES=n_Gemini1_y2 n_Gemini2_y2 n_Gemini3_y2 n_Gemini4_y2 n_Gemini5_y2 n_Gemini6_y2 n_Gemini7_y2 n_Gemini8_y2 n_Gemini9_y2 n_Gemini10_y2
  /SCALE('ALL VARIABLES') ALL /MODEL=ALPHA /SUMMARY=MEANS VARIANCE /ICC=MODEL(RANDOM) TYPE(ABSOLUTE) CIN=95 TESTVAL=0.

RELIABILITY /VARIABLES=o_Gemini1_y2 o_Gemini2_y2 o_Gemini3_y2 o_Gemini4_y2 o_Gemini5_y2 o_Gemini6_y2 o_Gemini7_y2 o_Gemini8_y2 o_Gemini9_y2 o_Gemini10_y2
  /SCALE('ALL VARIABLES') ALL /MODEL=ALPHA /SUMMARY=MEANS VARIANCE /ICC=MODEL(RANDOM) TYPE(ABSOLUTE) CIN=95 TESTVAL=0.


COMPUTE a_gemini_avg = MEAN.2(a_gemini_y1_10runs, a_gemini_y2_10runs).
COMPUTE e_gemini_avg = MEAN.2(e_gemini_y1_10runs, e_gemini_y2_10runs).
COMPUTE c_gemini_avg = MEAN.2(c_gemini_y1_10runs, c_gemini_y2_10runs).
COMPUTE n_gemini_avg = MEAN.2(n_gemini_y1_10runs, n_gemini_y2_10runs).
COMPUTE o_gemini_avg = MEAN.2(o_gemini_y1_10runs, o_gemini_y2_10runs).
EXECUTE.


*code to run partial correlation with Spearman metric


NONPAR CORR e_gemini_y1_10runs a_gemini_y1_10runs c_gemini_y1_10runs n_gemini_y1_10runs 
    o_gemini_y1_10runs e_gemini_y2_10runs a_gemini_y2_10runs c_gemini_y2_10runs n_gemini_y2_10runs 
    o_gemini_y2_10runs e_gemini_avg a_gemini_avg c_gemini_avg n_gemini_avg o_gemini_avg Extrav Agree
    Consc Nevrot  Open  Gender_recoded Age_recoded
/MISSING = LISTWISE
/MATRIX OUT(*).
RECODE rowtype_ ('RHO'='CORR') .
PARTIAL CORR  e_gemini_y1_10runs a_gemini_y1_10runs c_gemini_y1_10runs n_gemini_y1_10runs 
    o_gemini_y1_10runs e_gemini_y2_10runs a_gemini_y2_10runs c_gemini_y2_10runs n_gemini_y2_10runs 
    o_gemini_y2_10runs e_gemini_avg a_gemini_avg c_gemini_avg n_gemini_avg o_gemini_avg with  Extrav Agree
    Consc Nevrot Open by Gender_recoded Age_recoded
/MISSING = LISTWISE
/MATRIX IN(*).


*Aggregating GPT4o inferences across 10 repetitions

COMPUTE a_GPT4o_y1_10runs = MEAN(a_GPT4o1_y1, a_GPT4o2_y1, a_GPT4o3_y1, a_GPT4o4_y1, a_GPT4o5_y1, a_GPT4o6_y1, a_GPT4o7_y1, a_GPT4o8_y1, a_GPT4o9_y1, a_GPT4o10_y1).
COMPUTE e_GPT4o_y1_10runs = MEAN(e_GPT4o1_y1, e_GPT4o2_y1, e_GPT4o3_y1, e_GPT4o4_y1, e_GPT4o5_y1, e_GPT4o6_y1, e_GPT4o7_y1, e_GPT4o8_y1, e_GPT4o9_y1, e_GPT4o10_y1).
COMPUTE c_GPT4o_y1_10runs = MEAN(c_GPT4o1_y1, c_GPT4o2_y1, c_GPT4o3_y1, c_GPT4o4_y1, c_GPT4o5_y1, c_GPT4o6_y1, c_GPT4o7_y1, c_GPT4o8_y1, c_GPT4o9_y1, c_GPT4o10_y1).
COMPUTE n_GPT4o_y1_10runs = MEAN(n_GPT4o1_y1, n_GPT4o2_y1, n_GPT4o3_y1, n_GPT4o4_y1, n_GPT4o5_y1, n_GPT4o6_y1, n_GPT4o7_y1, n_GPT4o8_y1, n_GPT4o9_y1, n_GPT4o10_y1).
COMPUTE o_GPT4o_y1_10runs = MEAN(o_GPT4o1_y1, o_GPT4o2_y1, o_GPT4o3_y1, o_GPT4o4_y1, o_GPT4o5_y1, o_GPT4o6_y1, o_GPT4o7_y1, o_GPT4o8_y1, o_GPT4o9_y1, o_GPT4o10_y1).
EXECUTE.

COMPUTE a_GPT4o_y1_10runs_SD = SD(a_GPT4o1_y1, a_GPT4o2_y1, a_GPT4o3_y1, a_GPT4o4_y1, a_GPT4o5_y1, a_GPT4o6_y1, a_GPT4o7_y1, a_GPT4o8_y1, a_GPT4o9_y1, a_GPT4o10_y1).
COMPUTE e_GPT4o_y1_10runs_SD = SD(e_GPT4o1_y1, e_GPT4o2_y1, e_GPT4o3_y1, e_GPT4o4_y1, e_GPT4o5_y1, e_GPT4o6_y1, e_GPT4o7_y1, e_GPT4o8_y1, e_GPT4o9_y1, e_GPT4o10_y1).
COMPUTE c_GPT4o_y1_10runs_SD = SD(c_GPT4o1_y1, c_GPT4o2_y1, c_GPT4o3_y1, c_GPT4o4_y1, c_GPT4o5_y1, c_GPT4o6_y1, c_GPT4o7_y1, c_GPT4o8_y1, c_GPT4o9_y1, c_GPT4o10_y1).
COMPUTE n_GPT4o_y1_10runs_SD = SD(n_GPT4o1_y1, n_GPT4o2_y1, n_GPT4o3_y1, n_GPT4o4_y1, n_GPT4o5_y1, n_GPT4o6_y1, n_GPT4o7_y1, n_GPT4o8_y1, n_GPT4o9_y1, n_GPT4o10_y1).
COMPUTE o_GPT4o_y1_10runs_SD = SD(o_GPT4o1_y1, o_GPT4o2_y1, o_GPT4o3_y1, o_GPT4o4_y1, o_GPT4o5_y1, o_GPT4o6_y1, o_GPT4o7_y1, o_GPT4o8_y1, o_GPT4o9_y1, o_GPT4o10_y1).
EXECUTE.


RELIABILITY /VARIABLES=a_GPT4o1_y1 a_GPT4o2_y1 a_GPT4o3_y1 a_GPT4o4_y1 a_GPT4o5_y1 a_GPT4o6_y1 a_GPT4o7_y1 a_GPT4o8_y1 a_GPT4o9_y1 a_GPT4o10_y1
  /SCALE('ALL VARIABLES') ALL /MODEL=ALPHA /SUMMARY=MEANS VARIANCE /ICC=MODEL(RANDOM) TYPE(ABSOLUTE) CIN=95 TESTVAL=0.

RELIABILITY /VARIABLES=e_GPT4o1_y1 e_GPT4o2_y1 e_GPT4o3_y1 e_GPT4o4_y1 e_GPT4o5_y1 e_GPT4o6_y1 e_GPT4o7_y1 e_GPT4o8_y1 e_GPT4o9_y1 e_GPT4o10_y1
  /SCALE('ALL VARIABLES') ALL /MODEL=ALPHA /SUMMARY=MEANS VARIANCE /ICC=MODEL(RANDOM) TYPE(ABSOLUTE) CIN=95 TESTVAL=0.

RELIABILITY /VARIABLES=c_GPT4o1_y1 c_GPT4o2_y1 c_GPT4o3_y1 c_GPT4o4_y1 c_GPT4o5_y1 c_GPT4o6_y1 c_GPT4o7_y1 c_GPT4o8_y1 c_GPT4o9_y1 c_GPT4o10_y1
  /SCALE('ALL VARIABLES') ALL /MODEL=ALPHA /SUMMARY=MEANS VARIANCE /ICC=MODEL(RANDOM) TYPE(ABSOLUTE) CIN=95 TESTVAL=0.

RELIABILITY /VARIABLES=n_GPT4o1_y1 n_GPT4o2_y1 n_GPT4o3_y1 n_GPT4o4_y1 n_GPT4o5_y1 n_GPT4o6_y1 n_GPT4o7_y1 n_GPT4o8_y1 n_GPT4o9_y1 n_GPT4o10_y1
  /SCALE('ALL VARIABLES') ALL /MODEL=ALPHA /SUMMARY=MEANS VARIANCE /ICC=MODEL(RANDOM) TYPE(ABSOLUTE) CIN=95 TESTVAL=0.

RELIABILITY /VARIABLES=o_GPT4o1_y1 o_GPT4o2_y1 o_GPT4o3_y1 o_GPT4o4_y1 o_GPT4o5_y1 o_GPT4o6_y1 o_GPT4o7_y1 o_GPT4o8_y1 o_GPT4o9_y1 o_GPT4o10_y1
  /SCALE('ALL VARIABLES') ALL /MODEL=ALPHA /SUMMARY=MEANS VARIANCE /ICC=MODEL(RANDOM) TYPE(ABSOLUTE) CIN=95 TESTVAL=0.


COMPUTE a_GPT4o_y2_10runs = MEAN(a_GPT4o1_y2, a_GPT4o2_y2, a_GPT4o3_y2, a_GPT4o4_y2, a_GPT4o5_y2, a_GPT4o6_y2, a_GPT4o7_y2, a_GPT4o8_y2, a_GPT4o9_y2, a_GPT4o10_y2).
COMPUTE e_GPT4o_y2_10runs = MEAN(e_GPT4o1_y2, e_GPT4o2_y2, e_GPT4o3_y2, e_GPT4o4_y2, e_GPT4o5_y2, e_GPT4o6_y2, e_GPT4o7_y2, e_GPT4o8_y2, e_GPT4o9_y2, e_GPT4o10_y2).
COMPUTE c_GPT4o_y2_10runs = MEAN(c_GPT4o1_y2, c_GPT4o2_y2, c_GPT4o3_y2, c_GPT4o4_y2, c_GPT4o5_y2, c_GPT4o6_y2, c_GPT4o7_y2, c_GPT4o8_y2, c_GPT4o9_y2, c_GPT4o10_y2).
COMPUTE n_GPT4o_y2_10runs = MEAN(n_GPT4o1_y2, n_GPT4o2_y2, n_GPT4o3_y2, n_GPT4o4_y2, n_GPT4o5_y2, n_GPT4o6_y2, n_GPT4o7_y2, n_GPT4o8_y2, n_GPT4o9_y2, n_GPT4o10_y2).
COMPUTE o_GPT4o_y2_10runs = MEAN(o_GPT4o1_y2, o_GPT4o2_y2, o_GPT4o3_y2, o_GPT4o4_y2, o_GPT4o5_y2, o_GPT4o6_y2, o_GPT4o7_y2, o_GPT4o8_y2, o_GPT4o9_y2, o_GPT4o10_y2).
EXECUTE.

COMPUTE a_GPT4o_y2_10runs_SD = SD(a_GPT4o1_y2, a_GPT4o2_y2, a_GPT4o3_y2, a_GPT4o4_y2, a_GPT4o5_y2, a_GPT4o6_y2, a_GPT4o7_y2, a_GPT4o8_y2, a_GPT4o9_y2, a_GPT4o10_y2).
COMPUTE e_GPT4o_y2_10runs_SD = SD(e_GPT4o1_y2, e_GPT4o2_y2, e_GPT4o3_y2, e_GPT4o4_y2, e_GPT4o5_y2, e_GPT4o6_y2, e_GPT4o7_y2, e_GPT4o8_y2, e_GPT4o9_y2, e_GPT4o10_y2).
COMPUTE c_GPT4o_y2_10runs_SD = SD(c_GPT4o1_y2, c_GPT4o2_y2, c_GPT4o3_y2, c_GPT4o4_y2, c_GPT4o5_y2, c_GPT4o6_y2, c_GPT4o7_y2, c_GPT4o8_y2, c_GPT4o9_y2, c_GPT4o10_y2).
COMPUTE n_GPT4o_y2_10runs_SD = SD(n_GPT4o1_y2, n_GPT4o2_y2, n_GPT4o3_y2, n_GPT4o4_y2, n_GPT4o5_y2, n_GPT4o6_y2, n_GPT4o7_y2, n_GPT4o8_y2, n_GPT4o9_y2, n_GPT4o10_y2).
COMPUTE o_GPT4o_y2_10runs_SD = SD(o_GPT4o1_y2, o_GPT4o2_y2, o_GPT4o3_y2, o_GPT4o4_y2, o_GPT4o5_y2, o_GPT4o6_y2, o_GPT4o7_y2, o_GPT4o8_y2, o_GPT4o9_y2, o_GPT4o10_y2).
EXECUTE.


RELIABILITY /VARIABLES=a_GPT4o1_y2 a_GPT4o2_y2 a_GPT4o3_y2 a_GPT4o4_y2 a_GPT4o5_y2 a_GPT4o6_y2 a_GPT4o7_y2 a_GPT4o8_y2 a_GPT4o9_y2 a_GPT4o10_y2
  /SCALE('ALL VARIABLES') ALL /MODEL=ALPHA /SUMMARY=MEANS VARIANCE /ICC=MODEL(RANDOM) TYPE(ABSOLUTE) CIN=95 TESTVAL=0.

RELIABILITY /VARIABLES=e_GPT4o1_y2 e_GPT4o2_y2 e_GPT4o3_y2 e_GPT4o4_y2 e_GPT4o5_y2 e_GPT4o6_y2 e_GPT4o7_y2 e_GPT4o8_y2 e_GPT4o9_y2 e_GPT4o10_y2
  /SCALE('ALL VARIABLES') ALL /MODEL=ALPHA /SUMMARY=MEANS VARIANCE /ICC=MODEL(RANDOM) TYPE(ABSOLUTE) CIN=95 TESTVAL=0.

RELIABILITY /VARIABLES=c_GPT4o1_y2 c_GPT4o2_y2 c_GPT4o3_y2 c_GPT4o4_y2 c_GPT4o5_y2 c_GPT4o6_y2 c_GPT4o7_y2 c_GPT4o8_y2 c_GPT4o9_y2 c_GPT4o10_y2
  /SCALE('ALL VARIABLES') ALL /MODEL=ALPHA /SUMMARY=MEANS VARIANCE /ICC=MODEL(RANDOM) TYPE(ABSOLUTE) CIN=95 TESTVAL=0.

RELIABILITY /VARIABLES=n_GPT4o1_y2 n_GPT4o2_y2 n_GPT4o3_y2 n_GPT4o4_y2 n_GPT4o5_y2 n_GPT4o6_y2 n_GPT4o7_y2 n_GPT4o8_y2 n_GPT4o9_y2 n_GPT4o10_y2
  /SCALE('ALL VARIABLES') ALL /MODEL=ALPHA /SUMMARY=MEANS VARIANCE /ICC=MODEL(RANDOM) TYPE(ABSOLUTE) CIN=95 TESTVAL=0.

RELIABILITY /VARIABLES=o_GPT4o1_y2 o_GPT4o2_y2 o_GPT4o3_y2 o_GPT4o4_y2 o_GPT4o5_y2 o_GPT4o6_y2 o_GPT4o7_y2 o_GPT4o8_y2 o_GPT4o9_y2 o_GPT4o10_y2
  /SCALE('ALL VARIABLES') ALL /MODEL=ALPHA /SUMMARY=MEANS VARIANCE /ICC=MODEL(RANDOM) TYPE(ABSOLUTE) CIN=95 TESTVAL=0.


COMPUTE a_GPT4o_avg = MEAN.2(a_GPT4o_y1_10runs, a_GPT4o_y2_10runs).
COMPUTE e_GPT4o_avg = MEAN.2(e_GPT4o_y1_10runs, e_GPT4o_y2_10runs).
COMPUTE c_GPT4o_avg = MEAN.2(c_GPT4o_y1_10runs, c_GPT4o_y2_10runs).
COMPUTE n_GPT4o_avg = MEAN.2(n_GPT4o_y1_10runs, n_GPT4o_y2_10runs).
COMPUTE o_GPT4o_avg = MEAN.2(o_GPT4o_y1_10runs, o_GPT4o_y2_10runs).
EXECUTE.


*code to run partial correlation with Spearman metric


NONPAR CORR  Extrav Agree  Consc Nevrot  Open e_GPT4o_y1_10runs a_GPT4o_y1_10runs c_GPT4o_y1_10runs n_GPT4o_y1_10runs 
    o_GPT4o_y1_10runs  e_GPT4o_y2_10runs a_GPT4o_y2_10runs c_GPT4o_y2_10runs n_GPT4o_y2_10runs 
    o_GPT4o_y2_10runs e_GPT4o_avg a_GPT4o_avg  c_GPT4o_avg n_GPT4o_avg o_GPT4o_avg Gender_recoded Age_recoded
/MISSING = LISTWISE
/MATRIX OUT(*).
RECODE rowtype_ ('RHO'='CORR') .
PARTIAL CORR  e_GPT4o_y1_10runs a_GPT4o_y1_10runs c_GPT4o_y1_10runs n_GPT4o_y1_10runs 
    o_GPT4o_y1_10runs  e_GPT4o_y2_10runs a_GPT4o_y2_10runs c_GPT4o_y2_10runs n_GPT4o_y2_10runs 
    o_GPT4o_y2_10runs e_GPT4o_avg a_GPT4o_avg  c_GPT4o_avg n_GPT4o_avg o_GPT4o_avg  with Extrav Agree  Consc Nevrot Open by Gender_recoded Age_recoded
/MISSING = LISTWISE
/MATRIX IN(*).


* Combine GPT-4o and Gemini estimates by averaging for year 1 10 runs.
COMPUTE e_AI_y1_10_runs_average = (e_GPT4o_y1_10runs + e_gemini_y1_10runs) / 2.
COMPUTE a_AI_y1_10_runs_average = (a_GPT4o_y1_10runs + a_gemini_y1_10runs) / 2.
COMPUTE c_AI_y1_10_runs_average = (c_GPT4o_y1_10runs + c_gemini_y1_10runs) / 2.
COMPUTE n_AI_y1_10_runs_average = (n_GPT4o_y1_10runs + n_gemini_y1_10runs) / 2.
COMPUTE o_AI_y1_10_runs_average = (o_GPT4o_y1_10runs + o_gemini_y1_10runs) / 2.

* Combine GPT-4o and Gemini estimates by averaging for year 2 10 runs.
COMPUTE e_AI_y2_10_runs_average = (e_GPT4o_y2_10runs + e_gemini_y2_10runs) / 2.
COMPUTE a_AI_y2_10_runs_average = (a_GPT4o_y2_10runs + a_gemini_y2_10runs) / 2.
COMPUTE c_AI_y2_10_runs_average = (c_GPT4o_y2_10runs + c_gemini_y2_10runs) / 2.
COMPUTE n_AI_y2_10_runs_average = (n_GPT4o_y2_10runs + n_gemini_y2_10runs) / 2.
COMPUTE o_AI_y2_10_runs_average = (o_GPT4o_y2_10runs + o_gemini_y2_10runs) / 2.
EXECUTE.

* Combine all by averaging.
COMPUTE e_AI_avg = (e_GPT4o_avg + e_gemini_avg) / 2.
COMPUTE a_AI_avg = (a_GPT4o_avg + a_gemini_avg) / 2.
COMPUTE c_AI_avg = (c_GPT4o_avg + c_gemini_avg) / 2.
COMPUTE n_AI_avg = (n_GPT4o_avg + n_gemini_avg) / 2.
COMPUTE o_AI_avg = (o_GPT4o_avg + o_gemini_avg) / 2.
EXECUTE.


NONPAR CORR e_AI_y1_10_runs_average
a_AI_y1_10_runs_average
c_AI_y1_10_runs_average
n_AI_y1_10_runs_average
o_AI_y1_10_runs_average
e_AI_y2_10_runs_average
a_AI_y2_10_runs_average
c_AI_y2_10_runs_average
n_AI_y2_10_runs_average
o_AI_y2_10_runs_average
e_AI_avg
a_AI_avg
c_AI_avg
n_AI_avg
o_AI_avg
 Extrav Agree
    Consc Nevrot Open  Gender_recoded Age_recoded
/MISSING = LISTWISE
/MATRIX OUT(*).
RECODE rowtype_ ('RHO'='CORR') .
PARTIAL CORR  e_AI_y1_10_runs_average
a_AI_y1_10_runs_average
c_AI_y1_10_runs_average
n_AI_y1_10_runs_average
o_AI_y1_10_runs_average
e_AI_y2_10_runs_average
a_AI_y2_10_runs_average
c_AI_y2_10_runs_average
n_AI_y2_10_runs_average
o_AI_y2_10_runs_average
e_AI_avg
a_AI_avg
c_AI_avg
n_AI_avg
o_AI_avg
 with  Extrav Agree
    Consc Nevrot Open by Gender_recoded Age_recoded
/MISSING = LISTWISE
/MATRIX IN(*).

*test retest Gemini

NONPAR CORR a_gemini_y1_10runs
e_gemini_y1_10runs
c_gemini_y1_10runs
n_gemini_y1_10runs
o_gemini_y1_10runs
a_gemini_y2_10runs
e_gemini_y2_10runs
c_gemini_y2_10runs
n_gemini_y2_10runs
o_gemini_y2_10runs
 Gender_recoded Age_recoded
/MISSING = LISTWISE
/MATRIX OUT(*).
RECODE rowtype_ ('RHO'='CORR') .
PARTIAL CORR  a_gemini_y1_10runs
e_gemini_y1_10runs
c_gemini_y1_10runs
n_gemini_y1_10runs
o_gemini_y1_10runs
with
a_gemini_y2_10runs
e_gemini_y2_10runs
c_gemini_y2_10runs
n_gemini_y2_10runs
o_gemini_y2_10runs
by Gender_recoded Age_recoded
/MISSING = LISTWISE
/MATRIX IN(*).

*test retest GPT4o

NONPAR CORR a_GPT4o_y1_10runs
e_GPT4o_y1_10runs
c_GPT4o_y1_10runs
n_GPT4o_y1_10runs
o_GPT4o_y1_10runs
a_GPT4o_y2_10runs
e_GPT4o_y2_10runs
c_GPT4o_y2_10runs
n_GPT4o_y2_10runs
o_GPT4o_y2_10runs
 Gender_recoded Age_recoded
/MISSING = LISTWISE
/MATRIX OUT(*).
RECODE rowtype_ ('RHO'='CORR') .
PARTIAL CORR  a_GPT4o_y1_10runs
e_GPT4o_y1_10runs
c_GPT4o_y1_10runs
n_GPT4o_y1_10runs
o_GPT4o_y1_10runs
with a_GPT4o_y2_10runs
e_GPT4o_y2_10runs
c_GPT4o_y2_10runs
n_GPT4o_y2_10runs
o_GPT4o_y2_10runs
by Gender_recoded Age_recoded
/MISSING = LISTWISE
/MATRIX IN(*).

*test retest average

NONPAR CORR e_AI_y1_10_runs_average
a_AI_y1_10_runs_average
c_AI_y1_10_runs_average
n_AI_y1_10_runs_average
o_AI_y1_10_runs_average
e_AI_y2_10_runs_average
a_AI_y2_10_runs_average
c_AI_y2_10_runs_average
n_AI_y2_10_runs_average
o_AI_y2_10_runs_average
 Gender_recoded Age_recoded
/MISSING = LISTWISE
/MATRIX OUT(*).
RECODE rowtype_ ('RHO'='CORR') .
PARTIAL CORR   e_AI_y1_10_runs_average
a_AI_y1_10_runs_average
c_AI_y1_10_runs_average
n_AI_y1_10_runs_average
o_AI_y1_10_runs_average
with
e_AI_y2_10_runs_average
a_AI_y2_10_runs_average
c_AI_y2_10_runs_average
n_AI_y2_10_runs_average
o_AI_y2_10_runs_average
by Gender_recoded Age_recoded
/MISSING = LISTWISE
/MATRIX IN(*).


*cross-model agreement t1

NONPAR CORR a_GPT4o_y1_10runs
e_GPT4o_y1_10runs
c_GPT4o_y1_10runs
n_GPT4o_y1_10runs
o_GPT4o_y1_10runs
 a_gemini_y1_10runs
e_gemini_y1_10runs
c_gemini_y1_10runs
n_gemini_y1_10runs
o_gemini_y1_10runs
 Gender_recoded Age_recoded
/MISSING = LISTWISE
/MATRIX OUT(*).
RECODE rowtype_ ('RHO'='CORR') .
PARTIAL CORR  a_GPT4o_y1_10runs
e_GPT4o_y1_10runs
c_GPT4o_y1_10runs
n_GPT4o_y1_10runs
o_GPT4o_y1_10runs
with
 a_gemini_y1_10runs
e_gemini_y1_10runs
c_gemini_y1_10runs
n_gemini_y1_10runs
o_gemini_y1_10runs
by Gender_recoded Age_recoded
/MISSING = LISTWISE
/MATRIX IN(*).

*cross-model agreement t2

NONPAR CORR a_GPT4o_y2_10runs
e_GPT4o_y2_10runs
c_GPT4o_y2_10runs
n_GPT4o_y2_10runs
o_GPT4o_y2_10runs
 a_gemini_y2_10runs
e_gemini_y2_10runs
c_gemini_y2_10runs
n_gemini_y2_10runs
o_gemini_y2_10runs
 Gender_recoded Age_recoded
/MISSING = LISTWISE
/MATRIX OUT(*).
RECODE rowtype_ ('RHO'='CORR') .
PARTIAL CORR  a_GPT4o_y2_10runs
e_GPT4o_y2_10runs
c_GPT4o_y2_10runs
n_GPT4o_y2_10runs
o_GPT4o_y2_10runs
with
 a_gemini_y2_10runs
e_gemini_y2_10runs
c_gemini_y2_10runs
n_gemini_y2_10runs
o_gemini_y2_10runs
by Gender_recoded Age_recoded
/MISSING = LISTWISE
/MATRIX IN(*).

*cross-model agreement t1-t2 average

NONPAR CORR a_GPT4o_avg
e_GPT4o_avg
c_GPT4o_avg
n_GPT4o_avg
o_GPT4o_avg
a_gemini_avg
e_gemini_avg
c_gemini_avg
n_gemini_avg
o_gemini_avg
 Gender_recoded Age_recoded
/MISSING = LISTWISE
/MATRIX OUT(*).
RECODE rowtype_ ('RHO'='CORR') .
PARTIAL CORR  a_GPT4o_avg
e_GPT4o_avg
c_GPT4o_avg
n_GPT4o_avg
o_GPT4o_avg
with
a_gemini_avg
e_gemini_avg
c_gemini_avg
n_gemini_avg
o_gemini_avg
by Gender_recoded Age_recoded
/MISSING = LISTWISE
/MATRIX IN(*).


*from here compute AE and SE metrics

* Agreeableness.
COMPUTE a_gemini_y1_AE=ABS(a_gemini_y1_10runs - Agree).
COMPUTE a_gemini_y2_AE=ABS(a_gemini_y2_10runs - Agree).
COMPUTE a_gemini_avg_AE=ABS(a_gemini_avg - Agree).
COMPUTE a_GPT4o_y1_AE=ABS(a_GPT4o_y1_10runs - Agree).
COMPUTE a_GPT4o_y2_AE=ABS(a_GPT4o_y2_10runs - Agree).
COMPUTE a_GPT4o_avg_AE=ABS(a_GPT4o_avg - Agree).
COMPUTE a_AI_y1_AE=ABS(a_AI_y1_10_runs_average - Agree).
COMPUTE a_AI_y2_AE=ABS(a_AI_y2_10_runs_average - Agree).
COMPUTE a_AI_avg_AE=ABS(a_AI_avg - Agree).
EXECUTE.

COMPUTE a_gemini_y1_SE=(a_gemini_y1_10runs - Agree)**2.
COMPUTE a_gemini_y2_SE=(a_gemini_y2_10runs - Agree)**2.
COMPUTE a_gemini_avg_SE=(a_gemini_avg - Agree)**2.
COMPUTE a_GPT4o_y1_SE=(a_GPT4o_y1_10runs - Agree)**2.
COMPUTE a_GPT4o_y2_SE=(a_GPT4o_y2_10runs - Agree)**2.
COMPUTE a_GPT4o_avg_SE=(a_GPT4o_avg - Agree)**2.
COMPUTE a_AI_y1_SE=(a_AI_y1_10_runs_average - Agree)**2.
COMPUTE a_AI_y2_SE=(a_AI_y2_10_runs_average - Agree)**2.
COMPUTE a_AI_avg_SE=(a_AI_avg - Agree)**2.
EXECUTE.

* Extraversion.
COMPUTE e_gemini_y1_AE=ABS(e_gemini_y1_10runs - Extrav).
COMPUTE e_gemini_y2_AE=ABS(e_gemini_y2_10runs - Extrav).
COMPUTE e_gemini_avg_AE=ABS(e_gemini_avg - Extrav).
COMPUTE e_GPT4o_y1_AE=ABS(e_GPT4o_y1_10runs - Extrav).
COMPUTE e_GPT4o_y2_AE=ABS(e_GPT4o_y2_10runs - Extrav).
COMPUTE e_GPT4o_avg_AE=ABS(e_GPT4o_avg - Extrav).
COMPUTE e_AI_y1_AE=ABS(e_AI_y1_10_runs_average - Extrav).
COMPUTE e_AI_y2_AE=ABS(e_AI_y2_10_runs_average - Extrav).
COMPUTE e_AI_avg_AE=ABS(e_AI_avg - Extrav).
EXECUTE.

COMPUTE e_gemini_y1_SE=(e_gemini_y1_10runs - Extrav)**2.
COMPUTE e_gemini_y2_SE=(e_gemini_y2_10runs - Extrav)**2.
COMPUTE e_gemini_avg_SE=(e_gemini_avg - Extrav)**2.
COMPUTE e_GPT4o_y1_SE=(e_GPT4o_y1_10runs - Extrav)**2.
COMPUTE e_GPT4o_y2_SE=(e_GPT4o_y2_10runs - Extrav)**2.
COMPUTE e_GPT4o_avg_SE=(e_GPT4o_avg - Extrav)**2.
COMPUTE e_AI_y1_SE=(e_AI_y1_10_runs_average - Extrav)**2.
COMPUTE e_AI_y2_SE=(e_AI_y2_10_runs_average - Extrav)**2.
COMPUTE e_AI_avg_SE=(e_AI_avg - Extrav)**2.
EXECUTE.

* Conscientiousness.
COMPUTE c_gemini_y1_AE=ABS(c_gemini_y1_10runs - Consc).
COMPUTE c_gemini_y2_AE=ABS(c_gemini_y2_10runs - Consc).
COMPUTE c_gemini_avg_AE=ABS(c_gemini_avg - Consc).
COMPUTE c_GPT4o_y1_AE=ABS(c_GPT4o_y1_10runs - Consc).
COMPUTE c_GPT4o_y2_AE=ABS(c_GPT4o_y2_10runs - Consc).
COMPUTE c_GPT4o_avg_AE=ABS(c_GPT4o_avg - Consc).
COMPUTE c_AI_y1_AE=ABS(c_AI_y1_10_runs_average - Consc).
COMPUTE c_AI_y2_AE=ABS(c_AI_y2_10_runs_average - Consc).
COMPUTE c_AI_avg_AE=ABS(c_AI_avg - Consc).
EXECUTE.

COMPUTE c_gemini_y1_SE=(c_gemini_y1_10runs - Consc)**2.
COMPUTE c_gemini_y2_SE=(c_gemini_y2_10runs - Consc)**2.
COMPUTE c_gemini_avg_SE=(c_gemini_avg - Consc)**2.
COMPUTE c_GPT4o_y1_SE=(c_GPT4o_y1_10runs - Consc)**2.
COMPUTE c_GPT4o_y2_SE=(c_GPT4o_y2_10runs - Consc)**2.
COMPUTE c_GPT4o_avg_SE=(c_GPT4o_avg - Consc)**2.
COMPUTE c_AI_y1_SE=(c_AI_y1_10_runs_average - Consc)**2.
COMPUTE c_AI_y2_SE=(c_AI_y2_10_runs_average - Consc)**2.
COMPUTE c_AI_avg_SE=(c_AI_avg - Consc)**2.
EXECUTE.

* Neuroticism.
COMPUTE n_gemini_y1_AE=ABS(n_gemini_y1_10runs - Nevrot).
COMPUTE n_gemini_y2_AE=ABS(n_gemini_y2_10runs - Nevrot).
COMPUTE n_gemini_avg_AE=ABS(n_gemini_avg - Nevrot).
COMPUTE n_GPT4o_y1_AE=ABS(n_GPT4o_y1_10runs - Nevrot).
COMPUTE n_GPT4o_y2_AE=ABS(n_GPT4o_y2_10runs - Nevrot).
COMPUTE n_GPT4o_avg_AE=ABS(n_GPT4o_avg - Nevrot).
COMPUTE n_AI_y1_AE=ABS(n_AI_y1_10_runs_average - Nevrot).
COMPUTE n_AI_y2_AE=ABS(n_AI_y2_10_runs_average - Nevrot).
COMPUTE n_AI_avg_AE=ABS(n_AI_avg - Nevrot).
EXECUTE.

COMPUTE n_gemini_y1_SE=(n_gemini_y1_10runs - Nevrot)**2.
COMPUTE n_gemini_y2_SE=(n_gemini_y2_10runs - Nevrot)**2.
COMPUTE n_gemini_avg_SE=(n_gemini_avg - Nevrot)**2.
COMPUTE n_GPT4o_y1_SE=(n_GPT4o_y1_10runs - Nevrot)**2.
COMPUTE n_GPT4o_y2_SE=(n_GPT4o_y2_10runs - Nevrot)**2.
COMPUTE n_GPT4o_avg_SE=(n_GPT4o_avg - Nevrot)**2.
COMPUTE n_AI_y1_SE=(n_AI_y1_10_runs_average - Nevrot)**2.
COMPUTE n_AI_y2_SE=(n_AI_y2_10_runs_average - Nevrot)**2.
COMPUTE n_AI_avg_SE=(n_AI_avg - Nevrot)**2.
EXECUTE.

* Openness.
COMPUTE o_gemini_y1_AE=ABS(o_gemini_y1_10runs - Open).
COMPUTE o_gemini_y2_AE=ABS(o_gemini_y2_10runs - Open).
COMPUTE o_gemini_avg_AE=ABS(o_gemini_avg - Open).
COMPUTE o_GPT4o_y1_AE=ABS(o_GPT4o_y1_10runs - Open).
COMPUTE o_GPT4o_y2_AE=ABS(o_GPT4o_y2_10runs - Open).
COMPUTE o_GPT4o_avg_AE=ABS(o_GPT4o_avg - Open).
COMPUTE o_AI_y1_AE=ABS(o_AI_y1_10_runs_average - Open).
COMPUTE o_AI_y2_AE=ABS(o_AI_y2_10_runs_average - Open).
COMPUTE o_AI_avg_AE=ABS(o_AI_avg - Open).
EXECUTE.

COMPUTE o_gemini_y1_SE=(o_gemini_y1_10runs - Open)**2.
COMPUTE o_gemini_y2_SE=(o_gemini_y2_10runs - Open)**2.
COMPUTE o_gemini_avg_SE=(o_gemini_avg - Open)**2.
COMPUTE o_GPT4o_y1_SE=(o_GPT4o_y1_10runs - Open)**2.
COMPUTE o_GPT4o_y2_SE=(o_GPT4o_y2_10runs - Open)**2.
COMPUTE o_GPT4o_avg_SE=(o_GPT4o_avg - Open)**2.
COMPUTE o_AI_y1_SE=(o_AI_y1_10_runs_average - Open)**2.
COMPUTE o_AI_y2_SE=(o_AI_y2_10_runs_average - Open)**2.
COMPUTE o_AI_avg_SE=(o_AI_avg - Open)**2.
EXECUTE.

*compute MAE and MSE

DESCRIPTIVES VARIABLES=
  a_gemini_y1_AE a_gemini_y2_AE a_gemini_avg_AE
  a_GPT4o_y1_AE a_GPT4o_y2_AE a_GPT4o_avg_AE
  a_AI_y1_AE a_AI_y2_AE
  e_gemini_y1_AE e_gemini_y2_AE e_gemini_avg_AE
  e_GPT4o_y1_AE e_GPT4o_y2_AE e_GPT4o_avg_AE
  e_AI_y1_AE e_AI_y2_AE
  c_gemini_y1_AE c_gemini_y2_AE c_gemini_avg_AE
  c_GPT4o_y1_AE c_GPT4o_y2_AE c_GPT4o_avg_AE
  c_AI_y1_AE c_AI_y2_AE
  n_gemini_y1_AE n_gemini_y2_AE n_gemini_avg_AE
  n_GPT4o_y1_AE n_GPT4o_y2_AE n_GPT4o_avg_AE
  n_AI_y1_AE n_AI_y2_AE
  o_gemini_y1_AE o_gemini_y2_AE o_gemini_avg_AE
  o_GPT4o_y1_AE o_GPT4o_y2_AE o_GPT4o_avg_AE
  o_AI_y1_AE o_AI_y2_AE
  e_AI_avg_AE a_AI_avg_AE o_AI_avg_AE c_AI_avg_AE n_AI_avg_AE
  /STATISTICS=MEAN STDDEV MIN MAX.

DESCRIPTIVES VARIABLES=
 a_gemini_y1_SE a_gemini_y2_SE a_gemini_avg_SE
  a_GPT4o_y1_SE a_GPT4o_y2_SE a_GPT4o_avg_SE
  a_AI_y1_SE a_AI_y2_SE
e_gemini_y1_SE e_gemini_y2_SE e_gemini_avg_SE
  e_GPT4o_y1_SE e_GPT4o_y2_SE e_GPT4o_avg_SE
  e_AI_y1_SE e_AI_y2_SE
c_gemini_y1_SE c_gemini_y2_SE c_gemini_avg_SE
  c_GPT4o_y1_SE c_GPT4o_y2_SE c_GPT4o_avg_SE
  c_AI_y1_SE c_AI_y2_SE
 n_gemini_y1_SE n_gemini_y2_SE n_gemini_avg_SE
  n_GPT4o_y1_SE n_GPT4o_y2_SE n_GPT4o_avg_SE
  n_AI_y1_SE n_AI_y2_SE
 o_gemini_y1_SE o_gemini_y2_SE o_gemini_avg_SE
  o_GPT4o_y1_SE o_GPT4o_y2_SE o_GPT4o_avg_SE
  o_AI_y1_SE o_AI_y2_SE
e_AI_avg_SE a_AI_avg_SE c_AI_avg_SE n_AI_avg_SE o_AI_avg_SE
  /STATISTICS=MEAN STDDEV MIN MAX.
